# Supplementary material for: Stress sensitization among severely neglected children and protection by social enrichment
Source: Nat Commun. 2019 Dec 18;10:5771. doi: 10.1038/s41467-019-13622-3 (PMC6920417; doi:10.1038/s41467-019-13622-3)
Supplement: Supplementary file 4 — Source Data [file 41467_2019_13622_MOESM4_ESM.xlsx]

## Sheet: Figure 1
Subject	Group	SLE7_12	EXT16
2	1	1	-0.982		CAUG			FCG			NIG
5	1	7	-0.2		SLE7_12	EXT16		SLE7_12	EXT16		SLE7_12	EXT16
6	0	6	1.997		6	1.997		7	-0.2		3	-0.399
8	0	4	-0.302		4	-0.302		2	-0.12		1	0.117
10	0	7	-1.036		7	-1.036		3	0.434		5	1.074
11	1	2	-0.12		2	-0.46		2	-0.018		0	0.179
12	0	2	-0.46		3	0.178		1	-1.059		1	0.018
13	0	3	0.178		4	1.425		1	0.706		0	0.186
14	0	4	1.425		3	0.581		3	-0.004		1	-0.035
15	0		1.773		1	-0.145		7	-0.749		3	-0.494
16	1	3	0.434		1	-1.06		0	-0.371		6	-0.697
17	0	3	0.581		3	-0.174		7	-1.186		7	-0.367
19	1	2	-0.018		7	2.951		2	-1.787		3	-1.812
20	0	1	-0.145		5	1.471		0	-0.856		2	0.005
21	1	1	-1.059		7	-0.57		0	-0.656		5	-0.084
23	1		-0.746		4	-0.633		3	-0.069		0	-0.247
24	0	1	-1.06		4	-1.622		0	-0.786		2	0.049
25	1	1	0.706		5	-0.234		3	-1.361		6	-0.181
26	1	3	-0.004		3	0.425		3	0.152		1	0.025
27	0	3	-0.174		2	-0.188		7	1.627		0	0.036
28	1	7	-0.749		5	-0.113		1	-0.171		3	0.453
29	0	7	2.951		7	-0.143		7	-0.071		6	0.083
30	1	0	-0.371		6	0.47		2	1.643		1	0.095
32	0	5	1.471		7	3.402		1	0.638		4	-0.024
33	1	7	-1.186		3	-0.099		5	0.808		7	-0.097
34	1		0.682		7	0.555		0	0.602		2	-0.38
35	1	2	-1.787		3	3.837		2	-0.029		2	-0.359
37	0	7	-0.57		1	1.449		2	0.284		1	0.033
38	1	0	-0.856		2	-0.896		1	-0.064		1	-0.143
40	0	4	-0.633		1	-0.824		5	-0.667		0	-0.52
41	0	2			3	-0.511		1	1.07		2	-0.567
42	0		-0.877		7	1.796		2	-0.651		4	0.078
43	0	4	-1.622		3	-0.554		4	0.004		4	-0.035
44	0	5	-0.234		5	-1.176		3	-0.614		3	0.453
45	0	3	0.425		5	-0.915		4	1.685		1	-0.725
48	1	0	-0.656		0	-1.195		5	1.039		3	-0.108
49	1	3	-0.069		2	-0.916		5	0.333		1	0.003
50	1	0	-0.786		2	1.627		0	0.002		2	-0.633
51	1	3	-1.361		4	1.844		3	-2.69		2	-0.708
52	0	2	-0.188		6	1.696		6	-0.068		6	-0.423
54	0	5	-0.113		6	1.266		3	-0.958
55	1	3	0.152		2	-0.72		1	0.168
56	0	7	-0.143		2	-0.677		2	-0.924
58	1	7	1.627		3	-0.174		3	-0.199
60	0	6	0.47		1	-0.563		1	0.208
61	0	7	3.402		6	0.109		2	-0.613
62	1	1	-0.171		2	-0.41		1	0.205
65	0	3	-0.099		2	-0.573		1	0.395
67	1	7	-0.071		3	-0.158		1	-0.375
69	1	2	1.643
70	1	1	0.638
71	0	7	0.555
73	0	3	3.837
74	0	1	1.449
76	1	5	0.808
77	1	0	0.602
78	1	2	-0.029
79	0	2	-0.896
80	1	2	0.284
81	1	1	-0.064
83	0	1	-0.824
84	1	5	-0.667
85	0	3	-0.511
86	1		0.882
87	1	1	1.07
88	1	2	-0.651
89	1	4	0.004
90	0	7	1.796
91	0	3	-0.554
92	0	5	-1.176
93	1	3	-0.614
94	0	5	-0.915
95	0	0	-1.195
96	1	4	1.685
98	1	5	1.039
100	1	5	0.333
101	1	0	0.002
103	1	3	-2.69
104	0	2	-0.916
105	0	2	1.627
106	1	6	-0.068
107	0	4	1.844
109	0	6	1.696
110	1	3	-0.958
111	0	6	1.266
112	0	2	-0.72
113	1	3
114	1	1	0.168
115	1	2	-0.924
116	0	2	-0.677
117	0	3	-0.174
118	2	3	-0.399
119	2	1	0.117
120	2		-0.097
121	2	5	1.074
122	2		-0.23
125
126	2	0	0.179
127	2		-0.251
136	2	1	0.018
137	2		-0.187
139	2	0	0.186
140	0	1	-0.563
141	2	1	-0.035
143	0	6	0.109
144	2	3	-0.494
146	2	6	-0.697
147	2	7	-0.367
149	2	3	-1.812
152	2	2	0.005
153	1	7
156	2	5	-0.084
158	2	0	-0.247
159	1	3	-0.199
160	1	1	0.208
165	2	2	0.049
166	1	2	-0.613
168	1	1	0.205
169	2	6	-0.181
170	2	1	0.025
172	2	0	0.036
174	0	2	-0.41
175	2	3	0.453
179	2	6	0.083
183	1	1	0.395
186	2	1	0.095
187	0	2	-0.573
188	2	4	-0.024
190	1		-0.003
195	2	2
198	2	7	-0.097
200	0	3	-0.158
203	1	1	-0.375
302	2	2	-0.38
303	2	2	-0.359
305	2	1	0.033
308	2	1	-0.143
313	2	0	-0.52
314	2	2	-0.567
315	2	4	0.078
320	2	5
323	2	1
325	2	6	2.82
326	2		-0.143
327	2	4	-0.035
328	2	3	0.453
338	2	1	-0.725
339	2	3	-0.108
340	2	1	0.003
342	2		-0.227
346	2		-0.006
347	2	2	-0.633
350	2	3
352	2	2	-0.708
354	2	6	-0.423
358	2	2
361	2		-0.838
362	2		-0.137

## Sheet: Supplementary Figure 1A
Care-As-Usual	Foster Care	Never-Institutionalized
2.45	1	1.73
2	2.65	1
2.65	1.41	2.24
1.41	1.73	0
1.73	1.41	1
2	1	0
1.73	1	1
1	1.73	1.73
1	2.65	2.45
1.73	0	2.65
2.65	2.65	1.73
2.24	1.41	1.41
2.65	0	2.24
2	0	0
1.41	1.73	1.41
2	0	2.45
2.24	1.73	1
1.73	1.73	0
1.41	2.65	1.73
2.24	1	2.45
2.65	2.65	1
2.45	1.41	2
2.65	1	1.41
1.73	2.24	2.65
2.65	0	1.41
1.73	1.41	1.41
1	1.41	1
1.41	1	1
1	2.24	0
1.73	1	1.41
2.65	1.41	2
1.73	2	2.24
2.24	1.73	1
2.24	2	2.45
0	2.24	2
1.41	2.24	1.73
1.41	0	1
2	1.73	1.73
2.45	2.45	1
2.45	1.73	1.41
1.41	1.73	1.73
1.41	1	1.41
1.73	1.41	2.45
1	2.65	1.41
2.45	1.73
1.41	1
1.41	1.41
1.73	1
	1
	1

## Sheet: Supplementary Figure 1B
Care-As-Usual	Foster Care	Never-Institutionalized
1.73	0	0
1.73	1.73	0
1.41	1.41	1
0	1.41	0
1	0	0
1	0	0
1.41	0	0
1	1	1
0	1.73	1
1	0	1.73
1.73	1.41	1
1	0	1
2	0	1.73
1	0	0
0	1.41	1
1.73	0	1.41
1.41	1.73	1
0	1	0
1	2	1
1.73	0	1
1	2	1
2	1	1.41
2	1	1
1	1	2
1.73	0	0
0	0	1.41
0	0	1
1.41	0	1
1	1	0
1	0	0
1.41	0	1.41
1.41	1	1.41
1.41	1.41	0
1	1	1.73
0	0	1.73
1	1.41	1
0	0	1
1	1	1.41
1	1.73	0
1.41	0	1.41
0	0	1
1.41	1	1.41
0	0	1.41
0	1.73	1
1.41	1.41
1	0
1	1
0	0
	0
	0

## Sheet: Supplementary Figure 1C
Care-As-Usual	Foster Care	Never-Institutionalized
1.73	1	1.41
1	2	1
2.24	0	2
1.41	1	0
1.41	1.41	1
1.73	1	0
1	1	1
0	1.41	1.41
1	2.24	2.24
1.41	0	2.24
2.24	2.24	1.41
2	1.41	1
2.24	0	1.41
1.73	0	0
1.41	1	1
0	0	2
1.73	0	0
1.73	1.41	0
1	2	1.41
1.41	1	2
2.24	2	0
1.41	1	1.41
2	0	1
1.41	2	1.41
2.24	0	1.41
1.73	1.41	0
1	1.41	0
0	1	0
0	2	0
1.41	1	1
2.24	1.41	1.41
1	1.73	1.41
1.73	1	1
1.73	1.73	1.73
0	2.24	1
1	1.73	1.41
1.41	0	0
1.73	1.41	1
2.24	1.73	1
2	1.73	0
1.41	1.41	1.41
0	0	0
1.73	1.41	2
1	2	1
1.73	1
0	1
1	1
1.73	1
	1
	1

## Sheet: Supplementary Figure 2A
This worksheet plots two-way interaction effects for unstandardised variables. For further information see www.jeremydawson.co.uk/slopes.htm.
Enter information from your regression in the shaded cells
Variable names:
Name of independent variable:	Total Life Events
Name of moderator:	% Time in Institution
Unstandardised Regression Coefficients:
Independent variable:	0.125
Moderator:	0.0007
Interaction:	0.003
Intercept / Constant:	-0.03
Means / SDs of variables:
Mean of independent variable:	0.003
SD of independent variable:	2.13
Mean of moderator:	0.002
SD of moderator:	27.52
Do not type below this line
		Low Total Life Events	High Total Life Events
	Low % Time in Institution	-0.139545	0.0412747
	High % Time in Institution	-0.452227	0.432004

## Sheet: Supplementary Figure 2B
This worksheet plots two-way interaction effects for unstandardised variables. For further information see www.jeremydawson.co.uk/slopes.htm.
Enter information from your regression in the shaded cells
Variable names:
Name of independent variable:	Independent Life Events
Name of moderator:	% Time in Institution
Unstandardised Regression Coefficients:
Independent variable:	0.193
Moderator:	0.001
Interaction:	0.006
Intercept / Constant:	-0.039
Means / SDs of variables:
Mean of independent variable:	0.003
SD of independent variable:	1.53
Mean of moderator:	0.002
SD of moderator:	27.52
Do not type below this line
		Low Independent Life Events	High Independent Life Events
	Low % Time in Institution	-0.109109	-0.0237596
	High % Time in Institution	-0.558346	0.537538
